# Supplementary material for: Standardized Protocol for Resazurin-Based Viability Assays on A549 Cell Line for Improving Cytotoxicity Data Reliability
Source: Cells. 2024 Nov 26;13(23):1959. doi: 10.3390/cells13231959 (PMC11640476; doi:10.3390/cells13231959)
Supplement: Supplementary file 1 [file cells-13-01959-s001.zip]

Archive with 2 entries (2 files):
- Supplematry Figure S1.pdf
- Supplementary File S1.pdf
